# Supplementary material for: Autocrine, paracrine and necrotic NMDA receptor signalling in mouse pancreatic neuroendocrine tumour cells
Source: Open Biol. 2017 Dec 20;7(12):170221. doi: 10.1098/rsob.170221 (PMC5746548; doi:10.1098/rsob.170221)
Supplement: Supplementary Code [file rsob170221supp1.zip]

Archive with 5 entries (5 files):
- detectspikes.m
- Diffusion_Suppl_Fig_1ab.m
- Diffusion_Suppl_Fig_1c.m
- Diffusion_Suppl_Fig_1d.m
- Electrical_Activity_Fig_8.m
