# Supplementary material for: Autocrine, paracrine and necrotic NMDA receptor signalling in mouse pancreatic neuroendocrine tumour cells
Source: Open Biol. 2017 Dec 20;7(12):170221. doi: 10.1098/rsob.170221 (PMC5746548; doi:10.1098/rsob.170221)
Supplement: Supplementary Code [file rsob170221supp1.zip › detectspikes.m]

function [firetimes, fireindices, spwidths, spheights] = detectspikes(waveform, thresh, samplerate)
% [firetimes, fireindices, spwidths, spheights] = detectspikes(waveform, thresh, samplerate)
%
% detects spikes in a waveform vector at a sample frequency of samplerate (Hz), by crossings
% of threshold thresh. Returns the times (firetimes) of threshold crossings in ms, and the
% corresponding index positions (fireindices), the spike widths at
% threshold (in ms), and the peak heights (spheights)
% Hugh Robinson, 2010, 2017
    diffvec = diff(waveform);
    condition_presub = (waveform(1:end-1) <= thresh);
    condition_postsupra = (waveform(2:end) > thresh);
    fireindices = find(condition_presub & condition_postsupra);
    firetimes = fireindices*1000.0/samplerate;
    condition_postsub = (waveform(2:end) <= thresh);
    condition_presupra = (waveform(1:end-1) > thresh);
    repolindices = find(condition_presupra & condition_postsub);  % find downward threshold crossings
    repoltimes = repolindices*1000.0/samplerate;

    % deal with situations where sweep begins or ends in the middle of a spike:
    nrepol = length(repoltimes);  
    nfire = length(firetimes);
    
    if (nrepol > 0) && (nfire > 0) && (repoltimes(1) < firetimes(1))
        repoltimes = repoltimes(2:end);   % discard an initial repolarization
        repolindices = repolindices(2:end);
    end    
    nrepol = length(repoltimes);  % ensure that firetimes and repoltimes have same length
    nfire = length(firetimes);
    nmin = min(nrepol,nfire);
    repoltimes = repoltimes(1:nmin);
    repolindices = repolindices(1:nmin);
    firetimes = firetimes(1:nmin); 
    fireindices = fireindices(1:nmin);

    spwidths = repoltimes - firetimes;
    nspikes = length(fireindices);
    spheights = zeros(1,nspikes);  % preallocate
    for i=1:nspikes
        spheights(i) = max(waveform(fireindices(i):repolindices(i)));
    end
end
