# Supplementary material for: Autocrine, paracrine and necrotic NMDA receptor signalling in mouse pancreatic neuroendocrine tumour cells
Source: Open Biol. 2017 Dec 20;7(12):170221. doi: 10.1098/rsob.170221 (PMC5746548; doi:10.1098/rsob.170221)
Supplement: Supplementary Code [file rsob170221supp1.zip › Diffusion_Suppl_Fig_1ab.m]

function [t,y] = Diffusion_Suppl_Fig_1ab;
% simulation of glutamate released from planar
% surface representing cell surface

% Call as "[t,y] = Diffusion_Suppl_Fig1ab;"
% from Matlab prompt to reproduce Supplementary Fig. 1a and b.

% Hugh Robinson, 2015-17

cell_width = 20;    % um
cell_height = 5;
intercell_gap = 0.5;
subcell_gap = 0.5;    % distance between bottom of cell and substrate

yfinal =  20; %40; %yfinal = 20;   % um - distance from substrate to well-stirred zero glutamate layer
tfinal = 10000;  % 1 second test %1000000;  % needs to be effectively infinite = 10 s
q = 1e-8;  % efflux rate per square micrometer of cell surface
Dglut = 0.5;   % diffusion coefficient for glutamate, um^2/ms 

dx = 0.05;  % shell width - 100 nm
dy = 0.05;  % shell length - 100 nm

% Total number of compartments:
% First, the diffusion compartments above the cell:
ncellx = round(cell_width/dx);   % number along x-width

ncelly = round((yfinal - cell_height - subcell_gap)/dy);   % and along z-dimension - above cell
nbasey = round(yfinal/dy);  % total number along y-dimension above substrate
% nperiy = round((intercell_gap + cell_length)/dy);
% nperix = round((intercell_gap + cell_length)/dx);
%

% locations of cell boundaries:
icell_leftx = round(intercell_gap/dx)+1;
icell_rightx = round((cell_width+intercell_gap)/dx);
icell_boty = round(subcell_gap/dx)+1;
icell_topy = round((cell_height+subcell_gap)/dx);

xx = 0:dx:(cell_width+2*intercell_gap);  % x-position vector
nx = length(xx);

yy = 0:dy:yfinal;  % y-position vector
ny = length(yy);

ncomps = nx*ny;     % total number of spatial compartments simulated

y0 = zeros(nx, ny);
y0 = y0(:);    % vector of initial variables

% Need to address the 1D vector of y values as a 2D area (1..nx,1..ny)representation.
% Do this by calculating index i in y from (x,y,z) as follows:

% i = (y-1)*nx + mod(x-1,nx)+ 1
% and inversely:
% x = mod(i-1,nx)+1
% y = floor(i/nx)+1

tspan = [0; tfinal];

% options = odeset('Vectorized','on','JPattern',jpattern(nshells));
options = odeset('JPattern',jpattern(ncomps),'InitialStep',0.01,'MaxStep',10);

tspan = linspace(0,tfinal,1000);
[t,y] = ode15s(@f,tspan,y0,options);

% Reshape into 2D. 1e6 factor is to convert from molar to micromolar:
y = 1e6*reshape(y,length(t), nx,ny);

imid = round(nx/2);  % pick an x-bin in middle
figure, plot(t,y(:,imid,icell_boty)); title('Time course at bottom surface of cell');
figure, plot(yy,squeeze(y(length(t),imid,:)));
title('Steady-state profile at middle of cell.');
implay(permute(y,[3 2 1]));    % play movie

% --------------------------------------------------------------------------
% derivative of concentration
    function dydt = f(t,conc)
        disp(sprintf('dydt called with t=%g ms.',t));
        % dydt = zeros(nx,ny,nz);  % address in 3D
        %
        %
        % dydt = dydt(:);  % reshape to vector before returning
        
        dydt=zeros(nx*ny,1);
        
        for y =1:ny
            for x=1:nx
                % If in intracellular space:
                if ((x>icell_leftx) && (x<icell_rightx) && (y>icell_boty) && (y<icell_topy))
                    % intracellular: just make it decay to zero with time
                    vertdconc = -conc(ip(x,y)); % exponential decay
                    horizdconc =  -conc(ip(x,y)); % exponential decay  
                else % non-intracellular
                    if (x==1)
                        horizdconc = (conc(ip(x+1,y)) - conc(ip(x,y)))*Dglut/(dx*dx);
                    elseif (x==nx)
                        horizdconc = (conc(ip(x-1,y)) - conc(ip(x,y)))*Dglut/(dx*dx);
                    elseif ((x==icell_leftx) && (y>=icell_boty) && (y<=icell_topy))
                        horizdconc = (conc(ip(x-1,y)) - conc(ip(x,y)))*Dglut/(dx*dx) + q/dx;  % Glut injection ***
                    elseif ((x==icell_rightx)&& (y>=icell_boty) && (y<=icell_topy))
                        horizdconc = (conc(ip(x+1,y)) - conc(ip(x,y)))*Dglut/(dx*dx) + q/dx;  % Glut injection ***
                    else   % in normal extracellular space
                        horizdconc = (conc(ip(x+1,y)) - 2*conc(ip(x,y)) + conc(ip(x-1,y)))*Dglut/(dx*dx);
                    end
                    
                    if (y==1)
                        vertdconc = (conc(ip(x,y+1)) - conc(ip(x,y)))*Dglut/(dy*dy);
                        % +  q/dx;  % q/dx = Amount (=q) / Volume (= 1 um^2 X dx);
                    elseif (y==ny)
                        vertdconc = (0 - 2*conc(ip(x,y)) + conc(ip(x,y-1)))*Dglut/(dy*dy);  % absorbing
                    elseif ((y==icell_boty) && (x>=icell_leftx) && (x<=icell_rightx))
                        vertdconc = (conc(ip(x,y-1)) - conc(ip(x,y)))*Dglut/(dx*dx) + q/dx;  % Glut injection ***
                    elseif ((y==icell_topy) && (x>=icell_leftx) && (x<=icell_rightx))
                        vertdconc = (conc(ip(x,y+1)) - conc(ip(x,y)))*Dglut/(dx*dx) + q/dx;  % Glut injection ***
                    else   % in normal extracellular space
                        vertdconc = (conc(ip(x,y+1)) - 2*conc(ip(x,y)) + conc(ip(x,y-1)))*Dglut/(dy*dy);
                    end
                end
                dydt(ip(x,y)) = horizdconc + vertdconc;
            end % x
        end % y
    end % nested function f

% Lookup index position for given spatial location
% Greatly improves readability, at expense of a bit of function-call
% overhead:
    function ii=ip(x,y)
        ii = (y-1)*nx + mod(x-1,nx)+ 1;
    end


% --------------------------------------------------------------------------
% Pattern of Jacobian:
    function S = jpattern(n)
        
        % in general, each spatial compartment has 4 neighbours in 2D in square
        % lattice:
        i=zeros(n*4,1);  % column vector of rows of elements to set to 1
        j = zeros(n*4,1); % corresponding rows
        
        % i = (y-1)*nx + mod(x-1,nx)+ 1
        ipos = 1;
        
        for y=1:ny
            for x=1:nx
                icomp = (y-1)*nx + mod(x-1,nx)+ 1;   % index of central compartment
                i(ipos) = icomp; j(ipos) = icomp;  ipos = ipos+1;
                % neighbours
                if (x>1)
                    ineighbour = (y-1)*nx + mod(x-2,nx)+ 1;   % left comp at x-1
                    i(ipos) = icomp; j(ipos) = ineighbour; ipos = ipos+1;
                end
                if (x<nx)
                    ineighbour = (y-1)*nx + mod(x,nx)+ 1;   % right comp at x+1
                    i(ipos) = icomp; j(ipos) = ineighbour; ipos = ipos+1;
                end
                if (y>1)
                    ineighbour = (y-2)*nx + mod(x-1,nx)+ 1;   % front comp at y-1
                    i(ipos) = icomp; j(ipos) = ineighbour; ipos = ipos+1;
                end
                if (y<ny)
                    ineighbour = (y)*nx + mod(x-1,nx)+ 1;   % back comp at y+1
                    i(ipos) = icomp; j(ipos) = ineighbour; ipos = ipos+1;
                end
            end  % x
        end  % y
        
        S = sparse(i,j,ones(length(i),1),n,n);
        
    end  % end of nested function jpattern
% ----------------------------------------------
end % auto2d_v1
