# Supplementary material for: Autocrine, paracrine and necrotic NMDA receptor signalling in mouse pancreatic neuroendocrine tumour cells
Source: Open Biol. 2017 Dec 20;7(12):170221. doi: 10.1098/rsob.170221 (PMC5746548; doi:10.1098/rsob.170221)
Supplement: Supplementary Code [file rsob170221supp1.zip › Diffusion_Suppl_Fig_1c.m]

function [t,y] = Diffusion_Suppl_Fig_1c;

% simulation of glutamate released from cell,
% Robinson & Li, submitted to Open Biology, 2017

% Hugh Robinson, 2015-2017

% % Call as "[t,y] = Diffusion_Suppl_Fig_1c;"
% at the Matlab command prompt, to reproduce Supplementary Fig. 1c.

% See Diffusion_Suppl_Fig_1d.m comments for explanation of variables

gapvect = 0.1:0.05:2;  % vector of gaps to try
subcell_ss_glut = [];  % subcellular steady state glutamate concentration
supercell_ss_glut = [];  % supercellular steady-state glutamate concentration


for gap=gapvect
    
    cell_width = 20;    % um
    cell_height = 5;
    intercell_gap = gap; % 0.5;
    subcell_gap = gap; % 0.5;    % distance between bottom of cell and substrate
    
    yfinal =  20; %40; %yfinal = 20;   % um - distance from substrate to well-stirred zero glutamate layer
    tfinal = 10000;  % 1 second test %1000000;  % needs to be effectively infinite = 10 s
    q = 1e-8;  % efflux rate per square micrometer of cell surface
    Dglut = 0.5;   % diffusion coefficient for glutamate, um^2/ms
    
    dx = 0.05;  % shell width - 100 nm
    dy = 0.05;  % shell length - 100 nm
    
    % Total number of compartments:
    % First, the diffusion compartments above the cell:
    ncellx = round(cell_width/dx);   % number along x-width
    
    ncelly = round((yfinal - cell_height - subcell_gap)/dy);   % and along z-dimension - above cell
    nbasey = round(yfinal/dy);  % total number along y-dimension above substrate
    % nperiy = round((intercell_gap + cell_length)/dy);
    % nperix = round((intercell_gap + cell_length)/dx);
    %
    
    % locations of cell boundaries:
    icell_leftx = round(intercell_gap/dx)+1;
    icell_rightx = round((cell_width+intercell_gap)/dx);
    icell_boty = round(subcell_gap/dx)+1;
    icell_topy = round((cell_height+subcell_gap)/dx);
    
    xx = 0:dx:(cell_width+2*intercell_gap);  % x-position vector
    nx = length(xx);
    
    yy = 0:dy:yfinal;  % y-position vector
    ny = length(yy);
    
    ncomps = nx*ny;     % total number of spatial compartments simulated
    
    y0 = zeros(nx, ny);
    y0 = y0(:);    % vector of initial variables
    
    % Need to address the 1D vector of y values as a 2D area (1..nx,1..ny)representation.
    % Do this by calculating index i in y from (x,y,z) as follows:
    
    % i = (y-1)*nx + mod(x-1,nx)+ 1
    % and inversely:
    % x = mod(i-1,nx)+1
    % y = floor(i/nx)+1
    
    tspan = [0; tfinal];
    
    % options = odeset('Vectorized','on','JPattern',jpattern(nshells));
    options = odeset('JPattern',jpattern(ncomps),'InitialStep',0.01,'MaxStep',10);
    
    tspan = linspace(0,tfinal,1000);
    [t,y] = ode15s(@f,tspan,y0,options);
    
    % Reshape into 2D. 1e6 factor is to convert from molar to micromolar:
    y = 1e6*reshape(y,length(t), nx,ny);
    
    imid = round(nx/2);  % pick an x-bin in middle
    subcell_ss_glut = [subcell_ss_glut y(length(t), imid, icell_boty)];
    supercell_ss_glut = [supercell_ss_glut y(length(t), imid, icell_topy)];
    
    disp(sprintf('Gap = %g, subcell glut = %g, supercell_glut = %g.',gap, subcell_ss_glut(end), supercell_ss_glut(end)));
    
end  % for gap

figure
plot(gap, subcell_ss_glut, 'r'); hold on;
plot(gap, supercell_ss_glut, 'g');
legend('Subcellular Glut', 'Supercellular Glut');


% --------------------------------------------------------------------------
% derivative of concentration
    function dydt = f(t,conc)
        %disp(sprintf('dydt called with t=%g ms.',t));
        % dydt = zeros(nx,ny,nz);  % address in 3D
        %
        %
        % dydt = dydt(:);  % reshape to vector before returning
        
        dydt=zeros(nx*ny,1);
        
        for y =1:ny
            for x=1:nx
                % If in intracellular space:
                if ((x>icell_leftx) && (x<icell_rightx) && (y>icell_boty) && (y<icell_topy))
                    % intracellular: just make it decay to zero with time
                    vertdconc = -conc(ip(x,y)); % exponential decay
                    horizdconc =  -conc(ip(x,y)); % exponential decay
                else % non-intracellular
                    if (x==1)
                        horizdconc = (conc(ip(x+1,y)) - conc(ip(x,y)))*Dglut/(dx*dx);
                    elseif (x==nx)
                        horizdconc = (conc(ip(x-1,y)) - conc(ip(x,y)))*Dglut/(dx*dx);
                    elseif ((x==icell_leftx) && (y>=icell_boty) && (y<=icell_topy))
                        horizdconc = (conc(ip(x-1,y)) - conc(ip(x,y)))*Dglut/(dx*dx) + q/dx;  % Glut injection ***
                    elseif ((x==icell_rightx)&& (y>=icell_boty) && (y<=icell_topy))
                        horizdconc = (conc(ip(x+1,y)) - conc(ip(x,y)))*Dglut/(dx*dx) + q/dx;  % Glut injection ***
                    else   % in normal extracellular space
                        horizdconc = (conc(ip(x+1,y)) - 2*conc(ip(x,y)) + conc(ip(x-1,y)))*Dglut/(dx*dx);
                    end
                    
                    if (y==1)
                        vertdconc = (conc(ip(x,y+1)) - conc(ip(x,y)))*Dglut/(dy*dy);
                        % +  q/dx;  % q/dx = Amount (=q) / Volume (= 1 um^2 X dx);
                    elseif (y==ny)
                        vertdconc = (0 - 2*conc(ip(x,y)) + conc(ip(x,y-1)))*Dglut/(dy*dy);  % absorbing
                    elseif ((y==icell_boty) && (x>=icell_leftx) && (x<=icell_rightx))
                        vertdconc = (conc(ip(x,y-1)) - conc(ip(x,y)))*Dglut/(dx*dx) + q/dx;  % Glut injection ***
                    elseif ((y==icell_topy) && (x>=icell_leftx) && (x<=icell_rightx))
                        vertdconc = (conc(ip(x,y+1)) - conc(ip(x,y)))*Dglut/(dx*dx) + q/dx;  % Glut injection ***
                    else   % in normal extracellular space
                        vertdconc = (conc(ip(x,y+1)) - 2*conc(ip(x,y)) + conc(ip(x,y-1)))*Dglut/(dy*dy);
                    end
                end
                dydt(ip(x,y)) = horizdconc + vertdconc;
            end % x
        end % y
    end % nested function f

% Lookup index position for given spatial location
% Greatly improves readability, at expense of a bit of function-call
% overhead:
    function ii=ip(x,y)
        ii = (y-1)*nx + mod(x-1,nx)+ 1;
    end


% --------------------------------------------------------------------------
% Pattern of Jacobian:
    function S = jpattern(n)
        
        % in general, each spatial compartment has 4 neighbours in 2D in square
        % lattice:
        i=zeros(n*4,1);  % column vector of rows of elements to set to 1
        j = zeros(n*4,1); % corresponding rows
        
        % i = (y-1)*nx + mod(x-1,nx)+ 1
        ipos = 1;
        
        for y=1:ny
            for x=1:nx
                icomp = (y-1)*nx + mod(x-1,nx)+ 1;   % index of central compartment
                i(ipos) = icomp; j(ipos) = icomp;  ipos = ipos+1;
                % neighbours
                if (x>1)
                    ineighbour = (y-1)*nx + mod(x-2,nx)+ 1;   % left comp at x-1
                    i(ipos) = icomp; j(ipos) = ineighbour; ipos = ipos+1;
                end
                if (x<nx)
                    ineighbour = (y-1)*nx + mod(x,nx)+ 1;   % right comp at x+1
                    i(ipos) = icomp; j(ipos) = ineighbour; ipos = ipos+1;
                end
                if (y>1)
                    ineighbour = (y-2)*nx + mod(x-1,nx)+ 1;   % front comp at y-1
                    i(ipos) = icomp; j(ipos) = ineighbour; ipos = ipos+1;
                end
                if (y<ny)
                    ineighbour = (y)*nx + mod(x-1,nx)+ 1;   % back comp at y+1
                    i(ipos) = icomp; j(ipos) = ineighbour; ipos = ipos+1;
                end
            end  % x
        end  % y
        
        S = sparse(i,j,ones(length(i),1),n,n);
        
    end  % end of nested function jpattern
% ----------------------------------------------
end % auto2d_v1
