# Supplementary material for: Autocrine, paracrine and necrotic NMDA receptor signalling in mouse pancreatic neuroendocrine tumour cells
Source: Open Biol. 2017 Dec 20;7(12):170221. doi: 10.1098/rsob.170221 (PMC5746548; doi:10.1098/rsob.170221)
Supplement: Supplementary Code [file rsob170221supp1.zip › Electrical_Activity_Fig_8.m]

function [icanmda,icanmdathresh, icacav, spikerate] = Electrical_Activity_Fig_8(glutrange)
% 
% Model of electrophysiology of betaTC/B6 mouse pancreatic neuroendocrine
% cell line.
% Hugh Robinson, 2015-17
% Robinson & Li, submitted to Open Biology, 2017, Figure 8.

% argumemt glutrange is a vector of glutamate concentrations to compute
% Parameters adjusted to be more realistic, following spiking2a
%
% e.g. at Matlab command prompt, 
%[icanmda,icanmdathresh, icacav, spikerate] = Electrical_Activity_Fig_8(0:0.01:5);
% will reproduce the graphs in Fig. 8
%
% Calls ancillary function detectspikes, which must also be on the Matlab
% path.
% Units: pA, ms

tmeasurestart = 4000;  % make measurements after this time to discard initial transient
tfinal = 34000; % finish time - Total of 30 s firing for measuring
tspan = linspace(0,tfinal,tfinal*10+1);   %  time points every 0.1 ms
measuretspan = tspan>4000;   


% PARAMETERS :       ********************************************
% units mV, ms, pF, pA, nS

EK = -90; Eleak = -60; % mV
Cm = 16.5;  % pF
gbarCa = 20; % asymptotic conductance of GHK calcium permeability
cai = 5.0e-5;  % Internal calcium concentation, mM = 50 nM
cao = 1.0; % External calcium concentration, mM
gbarK = 10; % Maximal conductance of Kv2.1 
gleak = 0.2; % nS
Istim = 4.6;  % pA, stimulus (bias) current

% parameters of NMDARs:
Kd = 1.5;   % uM, GluN2B for glutamate
Hillcoeff = 1.5;  
nchans = 11;  % number of NMDA channels in the plasma membrane
gamma = 0.050; % nS = 50 pS, single channel conductance
Erev = 0;  % mV, Erev 
pmax = 0.1;  % Popen when fully activated - NR2B
K1 = 0.33;  % blocking constant 1, equivalent to 1 mM Mg.
K2 = 0.06;  % blocking constant 2

vrest = -70;  % Resting potential to initialize with

spike_threshold = -20;   % mV, for spike detection
inmdapulsethresh = 0.25;   % pA, threshold for "pulsatile" NMDAR current

%   **********************************************************************

% allocate return arrays:
icanmda = zeros(1,length(glutrange));
icanmdathresh = zeros(1,length(glutrange));
icacav = zeros(1,length(glutrange));
spikerate = zeros(1,length(glutrange));
meanv = zeros(1,length(glutrange));
meanblock = zeros(1,length(glutrange));

wavefig = figure;
inmdafig = figure;

for i = 1:length(glutrange)
    glutconc = glutrange(i);
    
    options = odeset('InitialStep',0.01,'MaxStep',10);
    y0(1) = vrest; %-70;  % mV, resting potential
    y0(2) = minfinity(vrest);
    y0(3) = hinfinity(vrest);
    y0(4) = ninfinity(vrest);
    [t,y] = ode15s(@f,tspan,y0,options);
%     figure
%     plot(t,y(:,1));
    
    % Calcium current through CaV channels:
    icacav(i) = mean(ghki(y(measuretspan,1), gbarCa, cai, cao).*y(measuretspan,2).*y(measuretspan,2).*y(measuretspan,3));
    
    % Calcium current through NMDA channels:
    INMDA = ((glutconc^Hillcoeff)/(Kd + (glutconc^Hillcoeff)))*pmax*nchans*gamma*(Erev-y(measuretspan,1));
    INMDA = INMDA./(1 + K1*exp(-K2*y(measuretspan,1)));   % apply magnesium block
    
    icanmda(i) = mean(INMDA)*0.1;  % 10% of NMDAR current carried by Ca
    
    icanmdathresh(i) = 0.1*sum(INMDA(INMDA>inmdapulsethresh))/length(INMDA);   % time average of NMDA current exceeding threshold.
    meanv(i) = mean(y(measuretspan,1));
    meanblock(i) = mean(1./(1 + K1*exp(-K2*y(measuretspan,1))));
    
    
    % detect spikes
    [firetimes, fireindices, spwidths, spheights] =...
        detectspikes(y(measuretspan,1), spike_threshold, 10000);
    nspikes = length(firetimes);
    spikerate(i) = nspikes*1000/(tfinal-tmeasurestart);
    disp(sprintf('glutconc = %g, ica_cav = %g, ica_nmdar = %g, nspikes = %d.',...
        glutconc, icacav(i), icanmda(i), nspikes));
    % plot examples of spiking for top and bottom of glutamate range used:
    if i==1
        figure(wavefig);
        plot(t, y(:,1), 'b'); 
        hold on;
        figure(inmdafig);
        plot(t(measuretspan),INMDA, 'b');
        hold on;
    elseif i==length(glutrange)
        figure(wavefig);
        plot(t, y(:,1),'r');
        xlabel('Time (ms)'); ylabel('Membrane potential (mV)');
        legend(sprintf('Glut = %g \\muM',glutrange(1)), sprintf('Glut = %g \\muM',glutrange(end)));
        figure(inmdafig);
        plot(t(measuretspan),INMDA, 'r');
        xlabel('Time (ms)'); ylabel('NMDAR total current (pA)');
    end
        
end   % glutrange loop


figure
subplot(2,1,1);
[ax, h1, h2] = plotyy(glutrange, icanmda,glutrange,icacav); hold on;
ylim(ax(1),[0 3e-2]); 
ylim(ax(2),[0 10]);
%axes(ax(1)); 
hold on;
plot(glutrange,icanmdathresh,'g');
xlabel('[Glutamate] (\muM)');
ylabel('Average calcium current (pA)');

% superimpose scaked NMDA activation curve
%fplot(@(x) max(icanmda)*(x^Hillcoeff)/(Kd + (x^Hillcoeff)), xlim, 'c');  

subplot(2,1,2);
plot(glutrange, spikerate);
xlabel('[Glutamate] (\muM)');
ylabel('Spike rate (Hz)');
ylim([0 2.5]);


figure
plotyy(glutrange, meanv, glutrange, meanblock);
xlabel('[Glutamate] (\muM)'); ylabel('Mean membrane potential (mV)');

% N-type Calcium Channel, see M. Migliore et al., J. Neurophysiol. 73, 1157-1168 (1995)

% 	Returns the current through calcium channel population of total asymptotic conductance gbar.
% 	Multiply the output of this by gating variables to calculate actual
% 	current. Assumes z=2 (for calcium) and T = 37 deg C. gbar is in nS/mM, returns
% 	current in pA.


% Note that this function is vectorized for post-computation of the summed
% calcium current.
    function g =  ghki(v, gbar, cai, cao)
        B = 2*0.03743;    % mV^-1 eat 37 deg C, for z=2
        i_ghk = gbar*v.*(cai - cao*exp(-B*v))./(1-exp(-B*v));
        g =  -i_ghk;   % reverse sign so that inward current is positive
    end

    function a = alphah(v)
        a = 1.6e-4*exp(-v/48.4);
    end

    function b = betah(v)
        b = 1/(exp((-v+39.0)/10.)+1.0);
    end

    function a = alpham(v)
        a = 0.1967*(-1.0*v+19.88)/(exp((-1.0*v+19.88)/10.0)-1.0);
    end

    function b = betam(v)
        b = 0.046*exp(-v/20.73);
    end

    function t=taum(v)
        t = 1/(alpham(v) + betam(v));
    end

    function t = tauh(v)
        t = 1/(alphah(v) + betah(v));
    end

    function m = minfinity(v)
        m = alpham(v)/(alpham(v) + betam(v));
    end

    function h = hinfinity(v)
        h = alphah(v)/(alphah(v) + betah(v));
    end

%Tau and ninfinity  functions from Van Dongen 1990, Neuron, units of ms, "Kv2.1" as in pancreatic beta cells
% but excluding slow inactivation.

    function n = ninfinity(v)
        n = 1/(1+exp(((v -(-9.200))/(-6.600))));
    end

    function t = ntau(v)
        t = 100.000/(1+exp(((v -(-46.560))/(44.140))));
    end

% rate constant form: makes Jacobian more readable

    function a = alphan(v)
        a = ninfinity(v)*ntau(v);
    end

    function b = betan(v)
        b = (1.0/ntau(v)) - alphan(v);
    end

% main derivative function:

    function dydt = f(t,y)
        v = y(1); m = y(2); h = y(3); n = y(4);  % aliases
        
        INMDA = ((glutconc^Hillcoeff)/(Kd + (glutconc^Hillcoeff)))*pmax*nchans*gamma*(Erev-v);
        INMDA = INMDA/(1 + K1*exp(-K2*v));   % apply magnesium block
        
        Im = ghki(v, gbarCa, cai, cao)*m*m*h + ...
            gbarK*n*(EK-v) + ...
            gleak*(Eleak-v) + ...
            Istim +...
            INMDA;    % NMDAR current, pA
        dydt = zeros(4,1);  % must be column vector
        dydt(1) = Im/Cm;
        dydt(2) = alpham(v)*(1-m) - betam(v)*m; % m
        dydt(3) = alphah(v)*(1-h) - betah(v)*h; % h
        dydt(4) = (ninfinity(v) - n)/ntau(v);    % n (Kv2.1)
    end

end
